# Supplementary material for: Carcasses at Fixed Locations Host a Higher Diversity of Necrophilous Beetles
Source: Insects. 2021 May 4;12(5):412. doi: 10.3390/insects12050412 (PMC8147763; doi:10.3390/insects12050412)
Supplement: Supplementary file 1 [file insects-12-00412-s001.zip]

Archive with 1 entries (1 files):
- insects-1193486-supplementary.pdf
